# Supplementary material for: Role of morphological traits and cell wall components in imparting resistance to pink stem borer, Sesamia inferens Walker in maize
Source: Front Plant Sci. 2023 Jul 24;14:1167248. doi: 10.3389/fpls.2023.1167248 (PMC10406494; doi:10.3389/fpls.2023.1167248)
Supplement: Supplementary file 1 [file Table_1.xlsx]

## Sheet: Biochemical constituents
pCA content					FA content				ADF content				ADL content
		Rind tissues	Pith tissues		Rind tissues	Pith tissues			Rind tissues	Pith tissues			Rind tissues	Pith tissues
E 63	R1	1.47714	0.675735		0.897858	0.510099			42.7001	23.0385			6.06575	4.36782
	R2	1.493	0.619199		0.889373	0.458504			43.2997	23.4283			7.145	4.66767
	R3	1.49259	0.612895		0.880525	0.46186			40.9214	22.8586			5.43619	4.15792
CM 500	R1	1.64309	0.7923		1.07692	0.496516			41.207	27.4908			4.23661	2.61817
	R2	1.61058	0.97315		1.05537	0.565476			42.1763	28.2802			4.47642	2.76806
	R3	1.62467	0.778367		1.06767	0.558103			40.2878	26.2816			3.92686	2.58819
WNZExoticpool	R1	1.50408	0.760572		1.05499	0.625235			40.006	33.5565			4.44733	2.01859
	R2	1.76411	0.763697		1.03797	0.658085			40.7755	34.6457			5.12692	2.49825
	R3	1.69636	0.753815		1.04843	0.641286			38.5868	32.7571			4.22746	1.90866
CM 202	R1	1.60454	0.584601		0.590963	0.451537			34.256	23.4736			3.22774	2.60817
	R2	0.931185	0.601174		0.701494	0.447454			33.3367	22.5242			2.25842	1.30908
	R3	0.930824	0.594581		0.698138	0.441727			32.3573	25.1324			4.41691	1.80873
BML 6	R1	1.00326	0.591554		0.625235	0.431703			34.4193	19.946			3.28803	2.50824
	R2	0.847123	0.551414		0.658085	0.427193			31.671	22.9439			3.36798	1.7088
	R3	0.842579	0.550876		0.641286	0.429469			33.25	19.936			3.12812	1.60887

## Sheet: damage parameters
					dead hearts
		1	2	3	4	5	6	7	8	9	10
E 63	R1	0	0	0	0	0	0	0	0	0	0
	R2	1	0	0	0	0	0	0	1	0	0
	R3	0	0	0	0	1	1	0	0	0	0
	R4	0	0	0	1	0	0	0	0	1	0
CM 500	R1	0	0	0	0	0	0	0	0	0	1
	R2	0	0	0	0	0	1	0	0	1	0
	R3	0	0	0	1	0	1	0	0	0	0
	R4	0	0	0	0	0	0	1	0	0	1
WNZEXOTIC	R1	0	0	0	0	0	1	0	0	0	0
	R2	0	1	0	0	0	0	0	0	0	0
	R3	0	0	0	0	0	1	0	0	0	0
	R4	0	0	0	0	1	0	0	0	1	0
CM 202	R1	1	0	0	0	1	0	1	0	0	1
	R2	1	1	0	0	0	0	0	0	1	1
	R3	0	0	0	0	0	0	1	1	1	1
	R4	0	0	0	1	0	1	0	1	0	0
BML 6	R1	0	0	0	0	0	1	0	0	1	1
	R2	1	1	0	0	0	0	1	0	1	0
	R3	0	0	1	1	0	0	0	1	0	1
	R4	1	0	0	0	1	1	1	0	1	1
			Number of holes
E 63	R1	0	0	0	0	0	0	0	0	0	0
	R2	0	0	0	0	0	0	0	0	0	1
	R3	0	0	1	0	0	0	0	1	0	0
	R4	0	0	0	0	0	1	0	1	1	1
CM 500	R1	0	0	1	1	0	0	0	0	0	0
	R2	0	0	0	0	0	0	0	0	0	0
	R3	0	0	0	0	0	0	1	0	0	1
	R4	0	0	1	0	0	0	0	0	1	0
WNZEXOTIC	R1	0	0	0	0	1	0	0	0	0	1
	R2	0	0	0	0	0	0	0	1	0	0
	R3	0	0	0	0	0	0	0	0	0	0
	R4	0	0	0	0	0	1	0	0	1	0
CM 202	R1	1	2	1	1	1	1	2	1	1	1
	R2	2	1	2	1	1	2	1	1	1	2
	R3	1	1	1	1	1	2	1	1	1	1
	R4	1	1	2	1	1	1	1	1	2	1
BML 6	R1	1	2	1	1	1	1	1	1	1	2
	R2	2	3	2	2	2	1	1	2	1	2
	R3	1	1	2	1	1	2	1	1	1	1
	R4	1	2	1	1	1	2	1	2	1	1
					Number of nodes
E 63	R1	12	12	14	13	12	12.6	12	12	12	12
	R2	12	14	14	12	14	14	10	10	10	12
	R3	12	14	12	12	12	13	12	14	10	14
	R4	13	12	10	13	14	12	12	12	12	13
CM 500	R1	17	15	17	15	17	15	15	15	17	15
	R2	16	17	16	16	17	17	17	15	17	17
	R3	17	17	15	16	16	15	17	17	15	15
	R4	17	15	16	15	15	17	15	17	17	17
WNZEXOTIC	R1	15	15	14	14	15	14	14	13	15	15
	R2	14	15	15	15	15	15	14	13	14	14
	R3	15	14	14	14	13	13	15	14	15	14
	R4	15	14	14	15	13	14	15	14	15	14
CM 202	R1	16	14	15	16	14	15	14	13	15	14
	R2	15	16	15	14	15	14	14	15	15	13
	R3	14	15	14	13	15	14	16	14	16	13
	R4	16	15	14	15	16	15	14	16	15	14
BML 6	R1	15	16	14	15	16	15	14	15	14	15
	R2	14	16	15	15	14	15	15	14	14	16
	R3	15	15	14	16	15	14	16	16	14	15
	R4	14	16	15	14	16	14	15	14	15	14
						Internodal distance
E 63	R1	8.57	8.125	9.57778	7.71	10.62	10.57	9.4	7.71	9.4	10.5
	R2	9.4	10.05	10.1667	9.5	10.3889	7.71429	10.5714	9	11.3125	10.5
	R3	7.71	10.05	11.12	9.47	10.57	9.39	10.16	10.62	10.5	9.4
	R4	9.25	9.4	10.5	10.16	10.53	9.25	10.5	10.68	7.82	10.5
CM 500	R1	9.06	8.8125	10.0556	10.68	11.11	10.9	10.85	10.44	10.33	10.55
	R2	10.8125	11.2222	11	11	10.5556	10.5556	10.45	11	11.6667	11.3333
	R3	10.37	11.22	10.8	10.95	10.55	10.44	10.35	11	11.55	11.16
	R4	10.62	11.27	10.95	11	10.44	10.5	10.35	11	11.44	11.27
WNZEXOTIC	R1	10.5556	9.62	9.49	9.7	12.3556	11.8333	10.7222	10.6667	12.8333	13.1111
	R2	7.71429	12.55	13.0222	10.5556	9.64286	13.8125	14.4444	13.25	10.16	10.38
	R3	8.14	12.46	12.5	10.55	9.93	13.61	14.33	12.56	12.5	10.55
	R4	8.47	12.13	12.38	10.66	10.33	13.27	13.7	11.94	10.38	10.16
CM 202	R1	12	11.15	10.8	11.55	10.9	10.75	11.25	12.15	11.55	11.9
	R2	10.1222	10.2222	10.5778	10.3111	9.71111	10.1667	10.1222	10.1667	10.5222	10.7444
	R3	10.5556	12	10.4667	10.3667	11.9444	10.0556	11.7778	12.2222	10.3889	12.2222
	R4	12.1667	11.3889	10.0222	12.8333	11.8333	10.1111	11.8333	13.7222	13.1111	10.5556
BML 6	R1	9.55	10.6286	9.96	12.1	11.72	10.87	11.45	10.75	10.95	11.4
	R2	12	11.5	10.75	11.55	10.9	10.8636	11.25	12.0625	11.5625	11.9
	R3	12.1	11.72	10.87	11.45	10.75	10.95	11.4	12	11.56	11.95
	R4	12.05	11.72	10.87	11.85	10.85	10.95	11.45	12.22	11.9	12.1
						STEM DIAMETER
E 63	R1	16.7	15.7833	12.38	13.5267	9.27667	11.7433	13.7433	14.69	12.4867	14.1167
	R2	16.8367	15.8767	11.9567	13.6	12.5267	11.8233	13.9467	15.0333	12.5933	14.14
	R3	16.5033	16.8767	12.9567	14.6	13.5267	10.8233	12.9467	14.0333	11.5933	13.14
	R4	16.8367	16.5433	11.9567	13.9333	14.5267	12.1567	13.6133	15.0333	12.5933	13.8067
CM 500	R1	20.0867	18.6567	20.0967	23.56	19.5033	18.9033	21.0467	20.23	23.1667	20.9533
	R2	20.22	18.49	20.2633	23.3933	19.67	18.6367	21.4467	20.5967	22.7333	21.1
	R3	20.0867	17.6567	19.0967	22.56	19.5033	19.9033	22.0467	21.23	24.1667	21.9533
	R4	18.7742	18.3783	18.0617	21.1533	18.2592	18.7167	20.4383	20.4308	21.7733	20.6667
WNZEXOTIC	R1	17.4633	16.5367	16.6233	16.3567	18.2467	17.33	16.6067	17.3333	16.6433	16.4667
	R2	16.4633	17.5367	15.6233	15.3567	16.58	15.6633	16.8333	16.6667	15.6433	16.4667
	R3	19.4633	18.5367	16.6233	16.3567	17.58	16.6633	17.5333	16.5333	16.5767	18.5333
	R4	16.4633	17.87	17.4567	17.3567	20.88	15.9633	15.4667	17.0667	16.31	18.2667
CM 202	R1	18.7367	18.9733	20.73	18.9433	18.52	18.4133	18.43	17.9167	18.1633	18.9233
	R2	18.87	19.4067	20.7633	18.9333	18.6533	18.8467	18.83	18.65	18.3633	19.59
	R3	17.2033	18.4067	16.43	19.6	17.6533	18.8467	16.83	18.65	16.6967	18.59
	R4	17.87	18.0733	18.43	18.6	16.9867	18.6467	18.83	19.3167	18.6967	17.59
BML 6	R1	20.07	18.9733	22.73	18.61	14.52	20.7467	19.43	18.9167	20.83	14.2567
	R2	20.2567	18.9833	22.83	18.4467	14.5867	20.8467	19.4967	19.15	20.9633	14.11
	R3	20.0833	18.81	22.6967	18.3633	14.5533	20.9133	19.4633	18.95	20.63	14.0767
	R4	20.2567	18.9833	22.83	18.4467	14.5867	20.8467	19.4967	19.15	20.9633	14.11
	LIR
	E 63	3	3	3	4	3	4	2	3	3	3
		3	4	3	4	2	2	2	3	2	3
		3	4	2	2	2	3	4	3	3	2
		4	3	3	3	2	3	2	2	2	3
	CM 500	4	3	2	3	2	3	3	3	3	2
		3	4	3	4	3	2	3	2	3	2
		3	3	4	3	2	3	2	3	2	3
		3	4	4	2	3	4	4	3	3	3
	WNZExoticpool	4	4	5	5	4	5	4	4	5	4
		3	3	5	4	5	5	4	4	4	5
		4	4	5	4	5	4	5	5	4	2
		5	4	4	4	3	3	5	5	5	5
	CM 202	9	7	9	8	9	7	8	9	8	8
		7	7	8	8	9	8	7	7	9	8
		8	7	8	8	7	7	8	6	7	9
		8	7	8	8	9	8	8	9	6	8
	BML 6	7	7	7	7	7	8	7	8	6	8
		8	7	7	6	7	7	7	7	9	8
		7	6	7	7	8	8	7	9	8	7
		7	7	8	7	6	6	7	7	6	6
	% Stem tunneling	R1	R2	R3	R4
	E 63	1.75	1.55	1.44	1.91
	CM 500	1.08	0.92	0.99	0.92
	WNZ Exoticpool	1.06	0.58	0.81	0.98
	CM 202	9.07	8.7	9.26	9.4
	BML 6	8.27	8.49	8.8	8.7

## Sheet: Sheet1
		Per cent larval survival
		R1	R2	R3	R4	R5
	E63	80	80	90	90	80
	CM 500	80	100	90	90	80
	WNZ	90	90	90	90	100
	CM-202	100	100	100	100	90
	BML-6	100	100	100	90	90
		Larval Period
		R1	R2	R3	R4	R5
	E63	22.28	22.37	22.5	22.25	22.12
	CM 500	21.87	21.87	21.87	22	21.87
	WNZ	21.75	21.75	21.75	21.87	21.87
	CM-202	21.37	21.62	21.25	21.5	21.5
	BML-6	21	21.37	21	21.25	21.12
		Larval weight
		R1	R2	R3	R4	R5
	E63	144.938	133.325	129.844	129.122	136.2
	CM 500	144.512	132.77	147.267	147.022	154.537
	WNZ	145.98	144.17	155.389	159.211	144.62
	CM-202	184.25	188.05	184.56	180.42	189.711
	BML-6	156.19	165.97	159.85	167.53	169.65
		Pupal weight
		R1	R2	R3	R4	R5
	E63	0.116671	0.1017	0.120871	0.10665	0.117886
	CM 500	0.103075	0.100625	0.103225	0.103425	0.114586
	WNZ	0.0919125	0.09195	0.09315	0.09315	0.09335
	CM-202	0.122343	0.118367	0.123271	0.123271	0.105022
	BML-6	0.117313	0.124363	0.115788	0.115788	0.119275
		Pupal period
		R1	R2	R3	R4	R5
	E63	8	7.25	7.25	7.5	8
	CM 500	8.37	8.62	8.5	8.62	8.5
	WNZ	7.87	8.25	8	8.37	8.12
	CM-202	7.25	7.62	7.25	7.37	7.5
	BML-6	7.87	7.62	7.62	7.5	7.75
		Adult emergence
		R1	R2	R3	R4	R5
	E63	57.1429	62.5	71.4286	62.5	57.1429
	CM 500	50	62.5	62.5	62.5	50
	WNZ	71.4286	62.5	57.1429	62.5	71.4286
	CM-202	71.4286	66.6667	71.4286	83.3333	71.4286
	BML-6	75	85.7143	62.5	71.4286	75
		Adult longevity
		R1	R2	R3	R4	R5
	E63	3.37	3.5	3.37	3.37	3.5
	CM 500	4.75	4.75	4.87	4.75	5
	WNZ	6.12	6.12	5.62	5.87	5.75
	CM-202	7.87	7.62	7.5	7.75	7.62
	BML-6	7.37	7.75	7.37	7.62	7.62
